# Supplementary material for: Cardio- and Neurotoxicity of Selected Anti-COVID-19 Drugs
Source: Pharmaceuticals (Basel). 2022 Jun 20;15(6):765. doi: 10.3390/ph15060765 (PMC9231250; doi:10.3390/ph15060765)
Supplement: Supplementary file 1 [file pharmaceuticals-15-00765-s001.zip]

Archive with 1 entries (1 files):
- pharmaceuticals-1772505-supplementary.pdf
